# Supplementary material for: Functional characterization of neuropeptides that act as ligands for both calcitonin-type and pigment-dispersing factor-type receptors in a deuterostome
Source: eLife. 2025 Nov 21;13:RP101799. doi: 10.7554/eLife.101799 (PMC12638048; doi:10.7554/eLife.101799)
Supplement: Figure 2—figure supplement 2—source data 1. [file elife-101799-fig2-figsupp2-data1.zip › Figure 2-figure supplement 2-Source data/Figure 2-figure supplement 2-Source data 2.txt]

>A_japPDFR1
MCVPLTVDAQAHRRCGPDGFWEQHVYEDCSQIGPPGTVPPGYTEDDLKFYSKVINGAKILEVIGITMSLMAVLVALYIFHSFRSLRNHRTRIHQHLFLAFLIRLTLDVIFMINRFKKKASDSLEPVGINKFPPLVKVMELCREYARLCTFTWMFVEGIYLNSLLSTAVFRKPNFLWYYLIGWASPIPFVLAFCIAMQKTSSNGYWHIYTESNYYVFFIEGPRNIIVVMNVFLLLNIIRVLITKLRESQTSETKQVRKATKACIVLLPLLGTANLVWIPKVPEPGKSSRFYFASYYYVVLFLDAYQGFFLALLYCFLNIDVRVTIKRKWQGWMNARNPYRAHGSVVTTTTDVRMSSLDNNDSEWGGK
>A_japPDFR2
MTMTMTMTMTDDDDDDDDDDEDDDGDDDDDDDDDDITTTMTMMTTTKMTMAMAIAMTMTMATTMTITMIMAMMTMTMTMMTKHLQRSLCLFYYFFHQVFEVQPDEDPRAFIHSVVDSAHHRCRVILKILKYKAGNDFRAADNILGLCEALHIVSTYSTLCAFAWMFVEGLYLNTLISSAVFGRPNFIRYYIIAWVLPIPFVLAWSIAMFATYSRCWPLHTDSPYYLALIEIPRDIIFILNSVFLLHIIYVLVTKLKNNNSGETQVIRKAVKALFVLCLFWASAIFFGVFLIRKQPAHQQSLLSNVGSFSIRSKDCVSSLLFLNKEVRVLIKRKWRIWVNFMDTPMRRTSMITSTSDVRINLVMMNGKFNE
>L_varPDFR1
MCESDGTWEEGLNYRQCFKNIGRDDTSFTRNATEAQLQFYNSVINGAKLMELIGLFLSWTGLVVALFIFYYFRNLRCHRTKIHQHLFIAFIFRLTIEIILGVDRFNSKLASSQGYERHNSIQNVAPLCKTFEVLREYTRICTFAWMFIEGIYLNTLLSSAVFGTPKFVLFYIIGWAIPIAFVIAWAIVMDLTAAKLSGCWHGHVDSIWYWVFIEIPRNLMLVANVLFLFNIIRVLVTKLRESNTSDTKQVRKALKAAIVLLPLLGIANLVWLIPRPKPQDDKSFILIYHYLFLFLDAYQGFFVAVLYCFVNAEVRATLRRKWSAWRNSRSPHHHRGHSIVTTATDIRMSLFDNGHVPAET
>L_varPDFR2
MTEAGSMLPDFAMVSSEEECIALASSYKETSEGSPSCLPDWDGEICWPLTTASQEVEMDCPDKPWIDASKSFYRACSSNGTWAGPGQYSDCFLDSLVTNPTLYLANISDAQLRFFERMVASSRILAIVGNSISWISLLVALCIFLHFRSLNCNRTKIHKHLFVSLLIRLTIEVIFAIDRHYSIEPGHRFNTNTLRFQPILCEIFEVLREYGRFCAFAWMFIEGMYLNSLISIAVFGKPKFLLYYLIGWVFPIPFVSAWAIAMEMTNGSRCWYPHVNSLFFKGLIEIPRNILLAINAIFLINIVRVLVTKLRESNSGEVQQVRKAVKAAIVLLPLLGIVNLLWVLPEATAKDSRAIIVICLFIFRFFAEFQGFFVALLYCFLNQEVRVVLRRKWSTWRNYRDPTTRRTSMLTSTSDIHSTRGTKPRMGGGGFEYITVTV
>S_purPDFR1
MCESDGSWEEGLNYQQCFKTLDERSFTRNATEEQLQFYNSVINGAKLMELIGLFLSWTGLMVALFIFYYFRNLRCHRTKIHQHLFFAFIFRLTIEIILGVDRFNSKLASKQGYESQHSIHNVAPLCKTFEVLREYTRICTFAWMFIEGIYLNTLLSSAVFGTPKFILFYVIGWAIPISFVIAWAIVMDLTAAKLSGCWHGHVDSIWYWVFIEIPRNLMLVANVLFLFNIIRVLVTKLRESNTSDTQQVRKALKAAIVLLPLLGIANLVWLIPRPKPDDEKSFILIYHYLFLFLDAYQGFFVAVLYCFVNAEVRATLRRKWNAWRNTRSPHHHRGHSIVTTATDIRMSLFDNGHVPAET
>S_purPDFR2
MLPDFAMVSTEEECIALASPYQESSEGSLSCLPDWDGEICWPLTVASQEVEMDCPDKPWIDASKSFYRACNSNGTWAGPGHYSDCFLDSLVTNPTSYLANVSDAQLKFFERMVASSRILAIVGNSISWISLLVALCIFMHFRSLNCNRTKIHKHLFVSLLIRLTIEVIFAVDRHYSIEPGHRFNTNTLRFQPILCEIFEVLREYGRFCAFAWMFIEGMYLNSLISLAVFGKPKFLLYYLIGWVFPIPFVSAWAIAMEMTNGNRCWYPHVNSLFFKGLIEVPRNVLLAINAIFLINIVRILVTKLRESNSGEVQQVRKAVKAAIVLLPLLGIVNLLWVLPEATAKDSRAVIVICLFVFRFFAEFQGFFVALLYCFLNREVRMVLRRKWSTWRNYRDPTRPRRTSMITSTSDIHSTRSTKPRIGSGGFEYITVTV
>A_plaPDFR1
MATTQEECDKFAATYQASAEELECPVFYDGTMCWVASRVNTTAYMRCPKIFPQIDTSKFVKMYCNADGTWDQVNYDLCLSEKGITKTNASLEQIQFHTDVIHGAKIMEIVGLFLSFCSLVLALLVFSCFRSLQCHRTKIHKHLFAAYIARLTFEIILMVNGFYERTQAAVGYAETFISRTPPLCVTLEVFREYTRLCTFAWMFIEGMYLNSLLSSAVFGKPKFIAFYIIGWVLSAPLIIAWAIAMHFTLGSNSNCWFANINTVYYWVFIEIPRNVLLSMNLLFLINILRVLVTKLRESNTSETKQVRKAIKATFVLLPLLGVANLVWLIPEPETEDSPGWIVVYNYGLLFLDAYQGFFVAILYCFMNAEVRSVLRRKYSTWRTYHNPNRGHNMVVTTATDIRLTVMDDGHCQSET
>A_plaPDFR2
MGRGEDECAIRDQQFNTGTKESLMCPPDWDTTLCWPATPANSSVVLKCPNLDWFDPDASLSRFCGANATWESGGTYRDCFVHKSIPTRTPDYDDVSDEKIDFYLEVLQGANFMRLIGVCLSWVTLVVALLIFSTFRSLNCNRIKIHKHFFAAFLIRMTLEVILVADRRHKETNRNQGNIDVKTIHLTPVLCETFETIREYGRLCAFFWMFIEGFYLTCLVSANVFGKPRFLLYYIVGWLLPVPIVISWAIAMYYTSTARCWKDHAVSPYYLIIEVPRNGALIINVLFLVNIVRVLVTKLRDSNSSETKQIRKAAKGAVLLIPLLGVANLVWFIPNPTARDSRASIVLYNYLFLFLDSYQGFFLCVMYCFLNQEVRMTIHRKWSTWRYYRDPLLRRTSVLTSTTEMSTTRAAYRPSHRPNGSALKMAAIDEISSTHA
>P_minPDFR1
MVRIFLFSAEELECPVYFDGTMCWPATAVNITAYLRCPNIFPQFDTSKFVEMYCTMDGIWGPVNYDPCLQKIVDQPPKTNATDEQIQFHRDVLQGAKTMEIVGLFLSFCSLVFALFIFSCFRSLQCHRTKIHKHLFAAYIARLTIEIILGVNRFYTVTQAEVGYAETFISRTLPLCVTLEVFREYTRLCTFAWMFIEGMYLNSLLSSAVFGKPKFIAFYIVGWVISAPLIISWAVAMHFTLGSDKNCWFGNINTVYYWVFIEIPRNALLTMNLLFLINILRVLVTKLRESNTSETKQVRKAIKATFVLLPLLGVANLVWLIPEPGTLDSPGWIVVYNYGLLFLDAYQGFFVAVLYCFMNAEVRSVLRRKYSTWRTYHNPNRGHNMVVTTATDIRLTVMDDGHCQSET
>P_minPDFR2
MVRGEDACDSLFQQYISRDHDPPMCAPDWDTTLCWPATPANSSVILKCPNLDWFNPDNSLSRFCGPNATWELGGTYRDCFAHSNIPTRTPDYDDVSDEMINFYLEVLRGANLMRLIGVCLSWVALVVALLIFSTFRSLNCNRIKIHKHFFAAFLIRMTLEVILVADRRHRESNTSQGITDVKTIHLTPVLCETFETIREYGRLCAFFWMFIEGLYLTCLVSANVFGKPRFLLYYLIGWFLPIPIVISWVVAMYYTSQARCWKDHAASSYYLIIEIPRNGALIINVLFLINIVRVLVTKLRDSNSSETKQIRKAAKGAVLLIPLLGVANLAWFIPNPTVRDSKASIVLYNYLFLFLDSYQGFFLCVMYCFLNQEVRMTLHRKWSTWRYYRDPLLRRTSVLTSTTEMSTTRAAYKPSQRTNGSAVGSDSRWLQSMR
>A_rubPDFR1
MSVRLFELGGGRHQLAIDMSDTRLNVDKANSSWPCDALMCEPNWDTTLCWPATSANSTVTVRCPNFFWFNPDNSLTRYCSPNATWETGGTYQDCFTEGAKSTINGNESFGNVTTEQIEFYIEVLEGANFMRLIGVCLSWVALVVALLIFSSFRSLNCNRIKIHKHFFAAFLIRMTLEVILVADKRHRDQSTMYNGVNDVKSIHLTPVLCELFETIREYGRLCAFFWMFIEGLYLTFLVSANVFSKPRFRIYYCIGWLIPLPTVMAWAIAMYLTSKERCWKDHAVSNYYLIIEIPRNGALIINVLFLVNIVRVLVTKLRESNSSETKQIRKAAKGAVLLIPLLGVANLVWFIPSPNVTDSRASIVLYNYLFLFLDAYQGFFLCVMYCFLNHEVRMTIHRKWSTLRYYRDPYPFLRRTSVLTSTSDMMSTTRAAYKPSQKMNGTAGGEYLKMAAIDEMSSTHA
>A_rubPDFR2
MCWPETPLNTTAYQLCPDIFPQLDPTKFAQAFCREDGTWGLFDYLPCFRKETEELDELRLNISDEKLEFTKDVIYGAKAMEIAGLFLSFFCLVFALCVFSCFRSLQCHRTKIHKHLFAAYIARLFIEIILGVNQIYKLTQADVGFAPSVISSAPALCVILEVLREYTRLCTFAWMFIEGMYLNSLLSSAVFGKPKFLVFYIVGWVVGIPLTITWGLVMHFINGSDRCWYDNITSGNCLLIIEIPRNAFLAMNLLFLINILRVLVTKLRESNTSETKQVRKAIKATFVLLPLLGVANLIWLIPQAEASDSRAWLIIYYYGILFLDAYQGFFVAVLYCFMNAEVGSVLRRKWSTWRTYHNPNRRGQNMVVTTATDIRLTVIDDGHCKSET
>A_ampPDFR1
MPYMTPSPETVTRLAQSGIMAEMCPEELECLERYRNAEMPPGLFCNATFDDVLCWPPTPANTSVSQACPGTMKGVDLRKLVHKVCQPDGLWEYQTENDTSGTTNYATCYTEEMLNMMINLAAGAPGDSLKKIHVAKNTRLLEVAGLSLSLASLFVSLFIFFHFRSLKNNRTKIHRNLFVAMVIQVLVRLVLYLDQVVIRGGVSNSECRVTVQGIDNTPYVCESFYILLEYARTAMFMWMFIEGLYLNTMISVTVFSPRFYDKFYYTTGWGAPVVMTTVWAVVTGLNYGHVSCWWNYNLTNLYWILEGPRIAVMVLNVAFLVNIIIVLVTKMRQSNSSEAQQVRKAVKAAVVLLPLLGVSNIINMVDAPLGRSVAEFAVWSYLTHFLTSFQGFFVSLLYCFLNGEVRLAISKMIYDYCSLRTADTYRRGSGFSSVFLTTVAEPARGEPARSLVTCGCVRTKPSSPACQGTQV
>A_ampPDFR2
MPYMTPSPETVTRLAQSGIMAEMCPEELECLERYRNAEMPPGLFCNATFDDVLCWPPTPANTSVSQACPGTMKGVDLRKLVHKVCQPDGLWEYQTENDTSGTTNYATCYTEEMLNMMINLAAGAPGDSLKKIHVAKNTRLLEVAGLSLSLASLFVSLFIFFHFRSLKNNRTKIHRNLFVAMVIQVLVRLVLYLDQVVIRGGVSNSECRVTVQGIDNTPYVCESFYILLEYARTAMFMWMFIEGLYLNTMISVTVFSPRFYDKFYYTTGWGAPVVMTTVWAVVTGLNYGHVSCWWNYNLTNLYWILEGPRIAVMVLNVAFLVNIIIVLVTKMRQSNSSEAQQVRKAVKAAVVLLPLLGVSNIINMVDAPLGRSVAEFAVWSYLTHFLTSFQGFFVSLLYCFLNGEVRLAISKMIYDYCSLRTADTYRRGSGFSSVFLTTVAEPARGEPARSLVTCGCVRTKPSSPACQGTQV
>E_marPDFR1
LINNKTVGSPPRCALSCLQLSGLDCGRKMVRLDIPDADLTNNARIAAKAKTISLCPYCPAQWDTVLCWPATRANATVELPCPKLHGLLTTRNANRTCGPQGWWQTKEPGVYTDQMGYSEYRMCYSEEAMKYWNKYFANKSESEQLFMKQILAIARTIETVGLCISLASTVISLGIFCYFRSLKCHRTLMHKHLFVALSVQVAITLVLYIDQQVGREVGGKVAGTSSGNSNSLFDTPRLCEALYSIVEYTRTVKFMWMFLEGFYLHNMIAVSVFSGKPNYIIYFLIGWGVPIWITILWVIPMELLSDSKTRCWFGYYANPLVWIIQGPRTAIMVINLFFLLNIIRVLVIKLRESQTNESNKLRKAVKAAIVLLPLLGLTNFVKWLEPDPQSNIKLSIYFLSERILLGLEGFFISLIYCFLNGEVRQAVRRQWERYRQHRIIRSSSVRRMSRSLSIFTSFTEVPHNASQIKRQSSGISNGDLKAMNGSSRSRFGSIFKGRQSRRQRERDAQASRRMELPALPQIAESGGPGAVNCRTDLMSEEKV
>E_marPDFR2
LINNKTVGSPPRCALSCLQLSGLDCGRKMVRLDIPDADLTNNARIAAKAKTISLCPYCPAQWDTVLCWPATRANATVELPCPKLHGLLTTRNANRTCGPQGWWQTKEPGVYTDQMGYSEYRMCYSEEAMKYWNKYFANKSESEQLFMKQILAIARTIETVGLCISLASTVISLGIFCYFRSLKCHRTLMHKHLFVALSVQVAITLVLYIDQQVGREVGGKVAGTSSGNSNSLFDTPRLCEALYSIVEYTRTVKFMWMFLEGFYLHNMIAVSVFSGKPNYIIYFLIGWGVPIWITILWVIPMELLSDSKTRCWFGYYANPLVWIIQGPRTAIMVINLFFLLNIIRVLVIKLRESQTNESNKLRKAVKAAIVLLPLLGLTNFVKWLEPDPQSNIKLSIYFLSERILLGLEGFFISLIYCFLNGEVRQAVRRQWERYRQHRIIRSSSVRRMSRSLSIFTSFTEVPHNASQIKRQSSGISNGDLKAMNGSSRSRFGSIFKGRQSRRQRERDAQASRRMELPALPQIAESGGPGAVNCRTDLMSEEKV
>P_maxPDFR1
MVRTWKVGSDEDCIRSQADQSLQIEGGVYCNATWDTILCWPAARVGTVTFLPCPQFPGLDATKHGFRRCGADGRWEGKFPGDYSNPKGYTNYTNCYTPEAYDIWKKFYANKSSAQRQMIKDIVVGTRTMEIVGLWVSLVSSLISLFIFSYFRSLRCHRTRIHRNLFVSISVQTIVRLILYVDQFVAQAGGRPTVGTTGMSEGATIFETPVLCEFLYAMIEYTKTVQFMWMLIEGLYLHNMIAVSVFSGRPNYIVFYLMGWGIPLPFTVVWVVTMAFSHTARCWFPYYFLPYYWIIEAPRVAVIAINLLFLLNIIRVLVIKLRRSQTNEPQVTKVRKAVKAALVLLPLLGITNFVVMTDPPADDVIKFGIWSYTTYFLVSFQGFLISLLYCFLNGEVQLTLRKRWERYRHSRVVQSASFRRLSRSFSVFTSITEVPNTSVNQNRRSSALPISNGNVVPLLRGMIVRRESRM
>P_maxPDFR2
MVRTWKVGSDEDCIRSQADQSLQIEGGVYCNATWDTILCWPAARVGTVTFLPCPQFPGLDATKHGFRRCGADGRWEGKFPGDYSNPKGYTNYTNCYTPEAYDIWKKFYANKSSAQRQMIKDIVVGTRTMEIVGLWVSLVSSLISLFIFSYFRSLRCHRTRIHRNLFVSISVQTIVRLILYVDQFVAQAGGRPTVGTTGMSEGATIFETPVLCEFLYAMIEYTKTVQFMWMLIEGLYLHNMIAVSVFSGRPNYIVFYLMGWGIPLPFTVVWVVTMAFSHTARCWFPYYFLPYYWIIEAPRVAVIAINLLFLLNIIRVLVIKLRRSQTNEPQVTKVRKAVKAALVLLPLLGITNFVVMTDPPADDVIKFGIWSYTTYFLVSFQGFLISLLYCFLNGEVQDTLRKHLCMKSSVRWDTSLTSIRVHPPPRLDKNRRSSALPISNGNVVPLLRGMIVRRESRM
