# Supplementary material for: Functional characterization of neuropeptides that act as ligands for both calcitonin-type and pigment-dispersing factor-type receptors in a deuterostome
Source: eLife. 2025 Nov 21;13:RP101799. doi: 10.7554/eLife.101799 (PMC12638048; doi:10.7554/eLife.101799)
Supplement: Figure 4—source data 1. [file elife-101799-fig4-data1.zip]

Archive with 15 entries (13 files):
- Figure 4–Source data/
- Figure 4–Source data/Figure 4–Source data 2/
- Figure 4–Source data/Figure 4–Source data 2/AjCTR-AjCT1-DAPI.tif
- Figure 4–Source data/Figure 4–Source data 2/AjCTR-AjCT1.tif
- Figure 4–Source data/Figure 4–Source data 2/AjCTR-AjCT2-DAPI.tif
- Figure 4–Source data/Figure 4–Source data 2/AjCTR-AjCT2.tif
- Figure 4–Source data/Figure 4–Source data 2/AjPDFR1-AjCT1-DAPI.tif
- Figure 4–Source data/Figure 4–Source data 2/AjPDFR1-AjCT1.tif
- Figure 4–Source data/Figure 4–Source data 2/AjPDFR1-AjCT2-DAPI.tif
- Figure 4–Source data/Figure 4–Source data 2/AjPDFR1-AjCT2.tif
- Figure 4–Source data/Figure 4–Source data 2/AjPDFR2-AjCT1-DAPI.tif
- Figure 4–Source data/Figure 4–Source data 2/AjPDFR2-AjCT1.tif
- Figure 4–Source data/Figure 4–Source data 2/AjPDFR2-AjCT2-DAPI.tif
- Figure 4–Source data/Figure 4–Source data 2/AjPDFR2-AjCT2.tif
- Figure 4–Source data/Figure 4–Source data1.xlsx
