# Supplementary material for: Functional characterization of neuropeptides that act as ligands for both calcitonin-type and pigment-dispersing factor-type receptors in a deuterostome
Source: eLife. 2025 Nov 21;13:RP101799. doi: 10.7554/eLife.101799 (PMC12638048; doi:10.7554/eLife.101799)
Supplement: Figure 4—source data 2. [file elife-101799-fig4-data2.zip]

Archive with 7 entries (6 files):
- Figure 4-figure supplement 1-Source data1/AjCTR-serum-free DAPI.tif
- Figure 4-figure supplement 1-Source data1/AjCTR-serum-free DMEM.tif
- Figure 4-figure supplement 1-Source data1/AjPDFR1-serum-free DAPI.tif
- Figure 4-figure supplement 1-Source data1/AjPDFR1-serum-free DMEM.tif
- Figure 4-figure supplement 1-Source data1/AjPDFR2-serum-free DAPI.tif
- Figure 4-figure supplement 1-Source data1/AjPDFR2-serum-free DMEM.tif
- Figure 4-figure supplement 1-Source data1/
