# Supplementary material for: Functional characterization of neuropeptides that act as ligands for both calcitonin-type and pigment-dispersing factor-type receptors in a deuterostome
Source: eLife. 2025 Nov 21;13:RP101799. doi: 10.7554/eLife.101799 (PMC12638048; doi:10.7554/eLife.101799)
Supplement: Figure 5—source data 3. [file elife-101799-fig5-data3.zip]

Archive with 13 entries (12 files):
- Figure 5-Source data3/
- Figure 5-Source data3/AjCTR-AjCT1-pERK.tif
- Figure 5-Source data3/AjCTR-AjCT1-tERK.tif
- Figure 5-Source data3/AjCTR-AjCT2-pERK.tif
- Figure 5-Source data3/AjCTR-AjCT2-tERK.tif
- Figure 5-Source data3/AjPDFR1-AjCT1-pERK.tif
- Figure 5-Source data3/AjPDFR1-AjCT1-tERK.tif
- Figure 5-Source data3/AjPDFR1-AjCT2-pERK.tif
- Figure 5-Source data3/AjPDFR1-AjCT2-tERK.tif
- Figure 5-Source data3/AjPDFR2-AjCT1-pERK.tif
- Figure 5-Source data3/AjPDFR2-AjCT1-tERK.tif
- Figure 5-Source data3/AjPDFR2-AjCT2-pERK.tif
- Figure 5-Source data3/AjPDFR2-AjCT2-tERK.tif
