# Supplementary material for: Functional characterization of neuropeptides that act as ligands for both calcitonin-type and pigment-dispersing factor-type receptors in a deuterostome
Source: eLife. 2025 Nov 21;13:RP101799. doi: 10.7554/eLife.101799 (PMC12638048; doi:10.7554/eLife.101799)
Supplement: Figure 5—figure supplement 1—source data 6. [file elife-101799-fig5-figsupp1-data6.zip]

Archive with 11 entries (10 files):
- Figure 5-figure supplement 1-Source data3/
- Figure 5-figure supplement 1-Source data3/AjCTR-AjCT1-pERK  the first four blots.tif
- Figure 5-figure supplement 1-Source data3/AjCTR-AjCT1-tERK  the last four blots.tif
- Figure 5-figure supplement 1-Source data3/AjCTR-AjCT2-pERK  the last four blots.tif
- Figure 5-figure supplement 1-Source data3/AjCTR-AjCT2-tERK  the first four blots.tif
- Figure 5-figure supplement 1-Source data3/AjPDFR1-AjCT1-pERK the last four blots.tif
- Figure 5-figure supplement 1-Source data3/AjPDFR1-AjCT1-tERK  the first four blots.tif
- Figure 5-figure supplement 1-Source data3/AjPDFR1-AjCT2-pERK  the first four blots.tif
- Figure 5-figure supplement 1-Source data3/AjPDFR1-AjCT2-tERK  the first four blots.tif
- Figure 5-figure supplement 1-Source data3/AjPDFR2-AjCT2-pERK  the first four blots.tif
- Figure 5-figure supplement 1-Source data3/AjPDFR2-AjCT2-tERK  the last four blots.tif
