# Supplementary material for: Functional characterization of neuropeptides that act as ligands for both calcitonin-type and pigment-dispersing factor-type receptors in a deuterostome
Source: eLife. 2025 Nov 21;13:RP101799. doi: 10.7554/eLife.101799 (PMC12638048; doi:10.7554/eLife.101799)
Supplement: Figure 7—source data 1. — 2.5 AjCT1 and AjCT2 cause dose-dependent relaxation of longitudinal muscle and intestine preparations from A. japonicus. [file elife-101799-fig7-data1.zip]

Archive with 5 entries (4 files):
- Figure 7-Source data1/
- Figure 7-Source data1/Figure 7A.tif
- Figure 7-Source data1/Figure 7B.tif
- Figure 7-Source data1/Figure 7C.tif
- Figure 7-Source data1/Figure 7D.tif
