# Supplementary material for: Functional characterization of neuropeptides that act as ligands for both calcitonin-type and pigment-dispersing factor-type receptors in a deuterostome
Source: eLife. 2025 Nov 21;13:RP101799. doi: 10.7554/eLife.101799 (PMC12638048; doi:10.7554/eLife.101799)
Supplement: Figure 7—figure supplement 1—source data 1. [file elife-101799-fig7-figsupp1-data1.zip]

Archive with 3 entries (2 files):
- Figure 7-figure supplement 1/
- Figure 7-figure supplement 1/Figure 7-figure supplement 1A.tif
- Figure 7-figure supplement 1/Figure 7-figure supplement 1B.tif
