# Supplementary material for: Functional characterization of neuropeptides that act as ligands for both calcitonin-type and pigment-dispersing factor-type receptors in a deuterostome
Source: eLife. 2025 Nov 21;13:RP101799. doi: 10.7554/eLife.101799 (PMC12638048; doi:10.7554/eLife.101799)
Supplement: Figure 8—source data 2. [file elife-101799-fig8-data2.zip]

Archive with 6 entries (5 files):
- Figure 7-Source data 2/
- Figure 7-Source data 2/Figure 7E.tif
- Figure 7-Source data 2/Figure 7F.tif
- Figure 7-Source data 2/Figure 7G.tif
- Figure 7-Source data 2/Figure 7H.tif
- Figure 7-Source data 2/Figure 7I.tif
